# Supplementary material for: The Modified Shields Classification and 12 Families with Defined DSPP Mutations
Source: Genes (Basel). 2022 May 12;13(5):858. doi: 10.3390/genes13050858 (PMC9141616; doi:10.3390/genes13050858)
Supplement: Supplementary file 1 [file genes-13-00858-s001.zip]

Archive with 1 entries (1 files):
- genes-1682702-supplementary.pdf
